# Supplementary material for: Intergroup Meta-Respect Perceptions in a Context of Conflict
Source: Behav Sci (Basel). 2025 Oct 29;15(11):1474. doi: 10.3390/bs15111474 (PMC12649413; doi:10.3390/bs15111474)
Supplement: Supplementary file 1 [file behavsci-15-01474-s001.zip]

Archive with 1 entries (1 files):
- behavsci-3876243-supplementary.pdf
